# Supplementary material for: Role Played by Paraoxonase-2 Enzyme in Cell Viability, Proliferation and Sensitivity to Chemotherapy of Oral Squamous Cell Carcinoma Cell Lines
Source: Int J Mol Sci. 2022 Dec 25;24(1):338. doi: 10.3390/ijms24010338 (PMC9820498; doi:10.3390/ijms24010338)
Supplement: Supplementary file 1 [file ijms-24-00338-s001.zip]

Archive with 1 entries (1 files):
- ijms-2012495-supplementary.pdf
